# Supplementary material for: Frequent Long-Range Epigenetic Silencing of Protocadherin Gene Clusters on Chromosome 5q31 in Wilms' Tumor
Source: PLoS Genet. 2009 Nov 26;5(11):e1000745. doi: 10.1371/journal.pgen.1000745 (PMC2776977; doi:10.1371/journal.pgen.1000745)
Supplement: Table S3 — Clinical details of nephrogenic rests and Wilms' tumours. Age at diagnosis: m, age in months. Histology: FH, favorable histology; UH, unfavorable histology; TR, triphasic; B, blastemal predominant; E; epithelial predominant; S, stromal predominant; A, anaplastic; T, teratoid; R, regressive. Outcome: A, alive; R, relapsed; D, died. WT1 mutation: Y, yes; N, no. WT1 mutation details: G/L, germline. Blank entry, not done. (0.02 MB XLS) [file pgen.1000745.s011.xls]

## Sheet: Sample Information
Table S3. Clinical details of nephrogenic rests and Wilms’ tumours
Tumour number	Age at diagnosis (m)	Stage	Histology	Outcome	WT1 mutation?	WT1 mutation details
WILMS' TUMOURS
Bristol
T7	20	1	FH, TR, S	A	Y	p.G148fs
T10	31	2	FH, TR, B	A	N
T24	13	1	FH, TR, S	A	Y	p.V311fs
T43	24	2	FH, B	R, D
T45	85	2	FH, E	R, A
T49	47	4	UH, T, A	R, D
T53	63	4		A
T54	19	5	T	A	Y	p.Q33fs: G/L
T57	48	3		A
T59	10	2	B	R, A
T62	39	5	TR, A	R, D
T65	29	5		R, A
T69	43	2	FH	A
T71	47	4		A
T72	105
Germany
ANS2		2	TR		Y	1700kb deletion
WTHD1	7	5	S	A	Y	p.S313X: G/L
WTHD2	15	5	S	A	Y	p.S122fs: G/L
WTHD9	29	1	S	A	Y	p.E272fs
WTHD14	12	2	S	A	Y	p.S136fs: G/L
WTHD24			S		N
WTHD28			S		N
WTHD52			S		N
WTHD22			S		N
WTHD23			S		N
Marsden
T543M	20	3	FH	A	N
T545M	60	3	FH	A	N
T562M	11	1	FH	A
T581M	36	3	FH	A	N
T771M	16	1	FH	A	N
T783M	20	3	FH	A	N
T872M	30	2	A	R, A
T5M			R
T6M			B
T7M			TR
T11M			R
T15M			TR
