# Supplementary material for: Frequent Long-Range Epigenetic Silencing of Protocadherin Gene Clusters on Chromosome 5q31 in Wilms' Tumor
Source: PLoS Genet. 2009 Nov 26;5(11):e1000745. doi: 10.1371/journal.pgen.1000745 (PMC2776977; doi:10.1371/journal.pgen.1000745)
Supplement: Table S4 — Oligonucleotide primers used in this study. (0.04 MB XLS) [file pgen.1000745.s012.xls]

## Sheet: Oligonucleotide primers
Table S4. Oligonucleotides
Species	Gene	Assay	Forward	Sequence (5' to 3')	Reverse	Sequence (5' to 3')	COBRA restriction enzyme
Human	DIAPH1	ChIP	DIAPH1ipF3	GGCCTGCGCTGCTCCAAC	DIAPH1ipR3	TACCTGCCCAGCGGACCTAA
Human	HARS	ChIP	HARSipF	CCACCTCAGCCTTCGTGACTA	HARSipR	GCACTGCAAAGGCGGAAC
Human	HDAC3	ChIP	HDAC3ipF	GAGGTGCGGGGCCTGCTC	HDAC3ipR	CCACGTCGGGGTCGTAGA
Human	PCDHA1	ChIP	PCDHA1ipF	GAGGAGAGCATAAGAAAGGTGTAG	PCDHA1ipR	GAGCAGAAGCCAAAGAAGCA
Human	PCDHA13	ChIP	PCDHA13ipF	AGCTCTGAGGTTTTTGGAGTGTA	PCDHA13ipR	ATCAGAAGCCAGAGCAGTAGTTG
Human	PCDHB12	ChIP	PCDHB12rnaF	GGGAGAACCTAGAAGCCATTCAAC	PCDHB12rnaR	CGCAGTTGTGGGAAACGT
Human	PCDHB14	ChIP	PCDHB14rnaF	GGACATTTTGGAGAGAACTG	PCDHB14rnaR	GTAAGGCCTTCTAAAAGATAATTG
Human	PCDHB15	ChIP	PCDHB15rnaF	GACCGTCTGTTAATTTTGTCTTCC	PCDHB15rnaR	CAGACAAAGGAAATGAGTAACAT
Human	PCDHB3	ChIP	PCDHB3rnaF3	CGAGGCAAATCCCAGTTTC	PCDHB3rnaR3	CTCTCCAATGGACAAAGCAGTAAA
Human	PCDHB6	ChIP	PCDHB6rnaF2	AGCCATTCATACTTATGCATATTT	PCDHB6rnaR2	GCTCACAAACTAATGTGTTGACA
Human	PCDHGA12	ChIP	PCDHGA12ipF	CAGTGGTTAAGGGCAGAATTGAA	PCDHGA12ipR	AGCAGGACAAGCCCTTTGTA
Human	PCDHGA2	ChIP	PCDHGA2ipF	AAAGATTGGAATCCGCACTG	PCDHGA2ipR	CTTTCTGCAGTGTGGCAACTT
Human	PCDHGA3	ChIP	PCDHGA3ipF	AAATAAGATTGGAGTCCGTCGTAG	PCDHGA3ipR	CCTCTGCCATTTCGGAAACTC
Human	PCDHGA6	ChIP	PCDHGA6ipF	GCATCCGGTCTCTGCTTGT	PCDHGA6ipR	GCGCCATTACTGGCTTATTAGG
Human	PCDHGB1	ChIP	PCDHGB1ipF	TGAAAAACATCCCAGAGGAAAGA	PCDHGB1ipR	GCAGGAAGGGAAACAGTACCTGA
Human	PCDHGC3	ChIP	PCDHGC3ipF	CCGCTGAGAGGAACTGCT	PCDHGC3ipR	ACTACCCTCCCGGTGCTTAC
Human	RELL2	ChIP	RELL2ipF	TCCCGGTATCTGGGGCTTTG	RELL2ipR	GCTCGGCTTCCCGAGGAT
Human	TAF7	ChIP	TAF7ipF	GCGTCGCGACGTAGCACT	TAF7ipR	GCAGCTCGCATCACCAGAC
Human	WDR55	ChIP	WDR55ipF	GATCTCCCAGATGCGGTCTC	WDR55ipR	CACACTGCGGGAGGAGTAG
Human	ZMAT2	ChIP	ZMAT2ipF	GCTCGTTTAGAACACAAGACTCC	ZMATipR	CCTCCTCCTCAGACACAACAC
Human	CD14	COBRA	CD14cobF	TGGATGGGGTTTTTTAGATTTTT	CD14cobR2	TCCACCTCTACTACAAACACACACTA	BstUI
Human	DIAPH1	COBRA	DIAPH1cobF	GATGTGAGAGGGTTTAGGTTGTTAG	DIAPH1cobR	CAACCCCTACCAATAAAAAAAA	BstUI
Human	DND1	COBRA	DND1cobF	GAGGGGGTTAATTTTAAGGTGTATT	DND1cobR	ACTACCCACCCAACCTATAAAAAA	BstUI
Human	H19	COBRA	H19 NEW L	TAGGATTTTTGTGTTGTTGGAGATA	H19 NEW R	ACACCTATAAACAAATTCACCTCTC	TaqI
Human	HARS2	COBRA	HARS_LcobF	GTTGGTTTTTTGTTGTTTGAGGT	HARS_LcobR	CTAAAATAAAATCCTCCCAAATTCC	TaqI
Human	HDAC3	COBRA	HDAC3cobF	AGGAGTTATGTTGTTAGTTTTTTGTTTAAT	HDAC3cobR	CTCTCACCCCTAAAATTACAAC	TaqI
Human	NDUFA2	COBRA	NDU_IKcobF	GGGTTTTTTTTAATTTTAGGGAGG	NDU_IKcobR	CCTACCTCATACAACCTATAAACTAAACTT	BstUI
Human	PCDH1	COBRA	PCDH1cobF1	GTAGAGGGTAGGTGATTAGGGGAT	PCDH1cobR1	AAACAAAAAAAATATCTCCCACAAC	TaqI
Human	PCDHA1	COBRA	PCDHA1cobF	TTGGTGTTTATATTGTTGTTGTATA	PCDHA1cobR	CTTCTAATTATTCATTTCTTTCTAAC	TaqI
Human	PCDHA13	COBRA	PCDHA13cobF	TTTTTTTGGTAAGGAGGTTTAAGAT	PCDHA13cobR	CTACAAATTTACCTCCAAAAAATCC	TaqI
Human	PCDHAC1	COBRA	PCDHAC1cobF	GGGGGTTTTTGTTTTTTTAAGTTTA	PCDHAC1cobR	TAAACCCAACTAAACTCTTCCTACC	TaqI
Human	PCDHAC2	COBRA	PCDHAC2cobF	ATTTTGTGTTAGAGGAGTAGGTATT	PCDHAC2cobR	ACACTTCCAAACTAAACAAACAAC	AciI
Human	PCDHB1	COBRA	PCDHB1cobF	GTTAAGGATTTAGGATTGGAGGTAG	PCDHB1cobR	CTTCAAAATACAAAACACAAAAATC	AciI
Human	PCDHB12	COBRA	PCDHB12cobF1	TGTTTATTAAATTGTGAAAATTTGT	PCDHB12cobR1	AAACTTACCTTATCTACAAAATACCTA	AciI
Human	PCDHB14	COBRA	PCDHB14cobF1	AATAGAAATTGGTTTTTTTGTGGTT	PCDHB14cobR1	ATAATCATTTATATCTTTAACACACAACTC	TaqI
Human	PCDHB15	COBRA	PCDHB15cobF	TTAGTGGTGTTGGTTAAGGATAATG	PCDHB15cobR	TCCACCAAATACCCTAAAAAAAA	RsaI
Human	PCDHB3	COBRA	PCDHB3cobF	ATAAAGGTAAGTTTTGTTTTTTTT	PCDHB3cobR	AAAACAAATCACCTATCTAATAAC	BstUI
Human	PCDHB6	COBRA	PCDHB6cobF	GAATTTAGGAATTGGTTTAAAAATA	PCDHB6cobR	TTTCTTATTCTATACTTTAATTTACATCAT	AciI
Human	PCDHB8	COBRA	PCDHB8cobF	TTATTTGGTGATTAAGGTGGTGG	PCDHB8cobR	CCTAACCCTAAACTAAAACAACCTC	AciI
Human	PCDHGA12	COBRA	PCDHGA12cobF	AATGTTTAGATTTAATGTATATTTGATGGT	PCDHGA12cobR	CTCCAAAAACCTAAAACTAAAACCC	AciI
Human	PCDHGA2	COBRA	PCDHGA2cobF2	ATTTTGAGGAATAAAGATTGGAATT	PCDHGA2cobR2	AAAAACTAAAACCTACCTCTAAAAAC	AciI
Human	PCDHGA3	COBRA	PCDHGA3cobF2	TTGAGGAGTTAGATAAAGGTTTTTT	PCDHGA3cobR2	AAATATTAATTTTTACCAAACACAAC	AciI
Human	PCDHGA6	COBRA	PCDHGA6cobF1	GAGGAGTTGGAGAAAGGTTTTTT	PCDHGA6cobR1	CAAAAATATTAAAACTCACCAAACAC	AciI
Human	PCDHGA7	COBRA	PCDHGA7cobF1	GTGTATTAATGTGGTGTAGTAATTTAGTAA	PCDHGA7cobR1	AATAAAAAACAAAAAAAATCCTCTA	AciI
Human	PCDHGB1	COBRA	PCDHGB1cobF2	AGTTTAGGGTGTTGTTATTTTTTTT	PCDHGB1cobR2	CTAAACCCCAAATCCTTAACAAATT	AciI
Human	PCDHGB3	COBRA	PCDHGB3cobF1	AAGATAAAGTAAATAGTTGGTTTTGTT	PCDHGB3cobR1	AATTCCTAATAAATAAATCCCCCAC	AciI
Human	PCDHGB4	COBRA	PCDHGB4cobF2	TTGAATTGGAATTGTAATTAAAGTT	PCDHGB4cobR2	AAAAAAACACTAACAACCTCTCAAC	AciI
Human	PCDHGC3	COBRA	PCDHGC3cobF	GTTTTTGTTTGGTGTTTTGAATAAG	PCDHGC3cobR	AAAAAAACAATATCCCACACAACTC	TaqI
Human	PCDHGC4	COBRA	PCDHGC4cobF	TTTTGTTTAGTTTATTGGTTGAGTT	PCDHGC4cobR	AATTTCTATCCAACTTCTCACCTTAC	AciI
Human	PCDHGC5	COBRA	PCDHGC5cobF	GATTGAATTTGTATTTATTTTTTTT	PCDHGC5cobR	AATAAATCTATAACTACCTCCTCCC	TaqI
Human	RASSF1	COBRA	RASSF1Acobra_F	GTGGGTAGGTTAAGTGTGTTGT	RASSF1Acobra_R	CAACTCAATAAACTCAAACTCCC	BstUI
Human	SLC25A2	COBRA	SLC25A2cobF	TTTTTGATTTGTATAAGGGTTTTAT	SLC25A2cobR2	AAAACCAATACAACAAATACAA	RsaI
Human	TAF7	COBRA	TAF7cobF2	TAAATAGTTTGAAATTAATAGTT	TAF7cobR2	ACTATAAATAACAACCCCTCC	TaqI
Human	TMCO6	COBRA	PRO1580cobF	AAGATAGGAAATTAATTAGAGGTAGAG	PRO1580cobR	ACTCCACATAATAAAACAAAAAAAA	BstUI
Human	WDR55	COBRA	WDR55cobF	TGAGTTGTTTGTTGTTTTAGATTTT	WDR55cobR	acTACTTCCTTATCCTACTATAAC	BstUI
Human	ZMAT2	COBRA	ZMAT2cobF	GTTGGGGTTTTGAGGTTATTTTAGT	ZMAT2cobR	AATATAATTAACACCCACCATCTTTCTT	TaqI
Human	DIAPH1	RT-PCR	DIAPH1rnaF	ACAGCACAGTCATTGCAAGATG	DIAPH1rnaR	GTTGCTGTTTCTCCTCATTCAG
Human	DND1	RT-PCR	DND1rnaF	GATCGCTCTGCTCAAATTCAG	DND1rnaR	CTCTCCACAGAGGTGTGACTG
Human	HARS	RT-PCR	HARSx12rnaF	TCATCAAGCTCCGTTCAGTGAC	HARSx13rnaR	CTGGCCTGTTCTCCTTTTGATTTC
Human	HARS2	RT-PCR	HARSLx12rnaF	AGAACTGAAAGAAGGGGTCATCAA	HARSLx13rnaR	CAGCCACAAAATTTTCCCGTTTA
Human	HDAC3	RT-PCR	HDAC3x14rnaF	GAGAGGGGTCCTGAGGAGAA	HDAC3x15rnaR	AGCCACTCTTAAATCTCCACATCG
Human	PCDHA1	RT-PCR	PCDHA1rnaF	CTCCAAGTCTTAACACGTCAGA	PCDHArnaR	CTGTGCATGCCTGCTCTCAG
Human	PCDHA13	RT-PCR	PCDHA13rnaF	GAGGAGGACTCAGAATGCTTG	PCDHArnaR	CTGTGCATGCCTGCTCTCAG
Human	PCDHB12	RT-PCR	PCDHB12rnaF	GGGAGAACCTAGAAGCCATTCAAC	PCDHB12rnaR	CGCAGTTGTGGGAAACGT
Human	PCDHB14	RT-PCR	PCDHB14rnaF	GGACATTTTGGAGAGAACTG	PCDHB14rnaR	GTAAGGCCTTCTAAAAGATAATTG
Human	PCDHB15	RT-PCR	PCDHB15rnaF	GACCGTCTGTTAATTTTGTCTTCC	PCDHB15rnaR	CAGACAAAGGAAATGAGTAACAT
Human	PCDHB3	RT-PCR	PCDHB3rnaF3	CGAGGCAAATCCCAGTTTC	PCDHB3rnaR3	CTCTCCAATGGACAAAGCAGTAAA
Human	PCDHB6	RT-PCR	PCDHB6rnaF2	AGCCATTCATACTTATGCATATTT	PCDHB6rnaR2	GCTCACAAACTAATGTGTTGACA
Human	PCDHB8	RT-PCR	PCDHB8rnaF4	GGAGCCTGTCTCAGAACTATCAGT	PCDHB8rnaR4	ACTGGTTTCAGGAACTGGAACTCA
Human	PCDHGA12	RT-PCR	PCDHGA12rnaF	TGCTGTCAGGTGATTCGGTA	PCDHGA3rnaR	GAGAAACGCCAGTCCGTGTTG
Human	PCDHGA2	RT-PCR	PCDHGA2rnaF	TATCAGCGCCTCAATCTCTACTC	PCDHGA3rnaR	GAGAAACGCCAGTCCGTGTTG
Human	PCDHGA3	RT-PCR	PCDHGA3rnaF3	GAAAGGAGATTCCAACCTACTTCA	PCDHGA3rnaR3	AGAGAAACGCCAGTCCGTGTT
Human	PCDHGA4	RT-PCR	PCDHGA4rnaF	CCACACTGAAATATAGACAAAGAG	PCDHGA3rnaR	GAGAAACGCCAGTCCGTGTTG
Human	PCDHGA5	RT-PCR	PCDHGA5rnaF	GCGAGCCTCTTCTGATGTCTGATA	PCDHGA3rnaR	GAGAAACGCCAGTCCGTGTTG
Human	PCDHGA6	RT-PCR	PCDHGA6rnaF	AGCGAGCCTCTTCTGATAACTCA	PCDHGA3rnaR	GAGAAACGCCAGTCCGTGTTG
Human	PCDHGA7	RT-PCR	PCDHGA7rnaF	TGCTAACATCCGTAGATTTTCAGG	PCDHGA3rnaR	GAGAAACGCCAGTCCGTGTTG
Human	PCDHGA9	RT-PCR	PCDHGA9rnaF	TGTGCGTCTCTGTTGATTCC	PCDHGA3rnaR	GAGAAACGCCAGTCCGTGTTG
Human	PCDHGB1	RT-PCR	PCDHGB1rnaF	AGATCACAAAATCGCTTATGAC	PCDHGA3rnaR	GAGAAACGCCAGTCCGTGTTG
Human	PCDHGB2	RT-PCR	PCDHGB2rnaF	ACAATGCCTCTTGGGAACAAA	PCDHGA3rnaR	GAGAAACGCCAGTCCGTGTTG
Human	PCDHGB3	RT-PCR	PCDHGB3rnaF	GCTGAAAATGCTGCACCACAA	PCDHGA3rnaR	GAGAAACGCCAGTCCGTGTTG
Human	PCDHGB4	RT-PCR	PCDHGB4rnaF2	TCCAGTGAATTGACTTCCCATCAG	PCDHGB4rnaR2	GAGAGAAACGCCAGTCCGTGT
Human	PCDHGC3	RT-PCR	PCDHGC3rnaF	GATCCGGTGTTCTATAGGCAGGTG	PCDHGA3rnaR	GAGAAACGCCAGTCCGTGTTG
Human	PCDHGC4	RT-PCR	PCDHGC4rnaF	TATGGCAGGGGAGCCTGTT	PCDHGA3rnaR	GAGAAACGCCAGTCCGTGTTG
Human	PCDHGC5	RT-PCR	PCDHGC5rnaF	CATCCGGTCCCGCTCTAA	PCDHGA3rnaR	GAGAAACGCCAGTCCGTGTTG
Human	PGAMMA	RT-PCR	PGAMMAx3rnaF	GGCACCTGGCCCAACAAC	PGAMMAx4rnaR	AGGGTGGAGCTCCCATCA
Human	SLC25A2	RT-PCR	SLC25a2rnaF2	AATGGGGCACTGTTTGTGG	SLC25a2rnaR2	GGTTCACCAAGACACTTCAGTATG
Human	WDR55	RT-PCR	WDR55x6rnaF	CCCTGAGAGCTGAATCTATCGA	WDR55x7rnaR	CGGTTCGGTAGGATGTTCAC
Human	ZMAT2	RT-PCR	ZMAT2x5rnaF	GGAAGAGAAGCAGAAGGATTATGA	ZMAT2x6rnaR	CTTGTACGCTTTGGCCTTTT
Human	Non-target	siRNA		UGGUUUACAUGUCGACUAA
Human	PGAMMA	siRNA		GCAAGAAGGAGAAGAAGUAUU
Human	CTNNB1	siRNA		GAUCCUAGCUAUCGUUCUUUU, UAAUGAGGACCUAUACUUAUU, GCGUUUGGCUGAACCAUCAUU, GGUACGAGCUGCUAUGUUCUU
Mouse	Cdh1	RT-PCR	MmCdh1rnaF	CAGCCTTCTTTTCGGAAGACT	MmCdh1rnaR_	GGTAGACAGCTCCCTATGACTG
Mouse	Cdh5	RT-PCR	MmCdh5rnaF	TCCTCTGCATCCTCACTATCACA	MmCdh5rnaR_	GTAAGTGACCAACTGCTCGTGAAT
Mouse	Pcdhb15	RT-PCR	MPcdhb15rnaF	TCTGACTGGAGGATCAGGGATAAC	MPcdhb15rnaR	CTCCCTGTGCTTTCGGTTAG
Mouse	Pcdhb6	RT-PCR	MPcdhb6rnaF	CGTGGGGGTGAGGCTTTG	MPcdhb6rnaR	CCATACCGCTGACATCCACTAAGT
Mouse	Pcdhb8	RT-PCR	MPcdhb8rnaF	GGGGTGAAGTTGTGCAAGAAG	MPcdhb8rnaR	ATCCACCAAGTGGCTAGGAAAGT
Mouse	Pcdhg	RT-PCR	Mmpgammax3F	TGCTGCAAGCCATGATCT	Mmpgammax4R	GTAAACTGGGGTCCGTATCG
Mouse	Pcdhga12	RT-PCR	MPGA12rnaF	TACCATCGGGTGATTCGGTT	M/RPGAXrnaR	GAGAAACGCCAGTCAGTGTTG
Mouse	Pcdhga2	RT-PCR	MPGA2rnaF	CCTCTCAGCACCTCAGTCTTTA	M/RPGAXrnaR	GAGAAACGCCAGTCAGTGTTG
Mouse	Pcdhga3	RT-PCR	Mmpcdhga3F2	TTGAGAGGGTAAGGCTTTAATCC	Mmpcdhga3R2	CGTTGGAAAACTAGGAGCATTATC
Mouse	Pcdhga6	RT-PCR	MPGA6rnaF2	GAACGACAATGCTCCAGTAT	MPGA6rnaR2	AGGATTCAAGCAGAAAATCT
Mouse	Pcdhgc3	RT-PCR	MPcdhgc3rnaF	TAGACAGGTGTTGGGTGCAG	MPcdhgc3rnaR	TGGCTTGCAGCATCTCTGTA
Mouse	Tbp	RT-PCR	MTBPRQF	GGCCTCTCAGAAGCATCACTA	MTBPRQR	GCCAAGCCCTGAGCATAA
Rat	Cdh1	RT-PCR	RCdh1x15F	GTCCAGCCAATCCTGATGAA	RCdh1x15R	CATAGTCAAACACCAACAGAGAG
Rat	Pcdhg	RT-PCR	Mmpgammax3F	TGCTGCAAGCCATGATCT	RATGAMMAX4R	GTAAACTGGGGTCCATATCG
Rat	Pcdhga12	RT-PCR	RPGA12rnaF	TGCCATCGAGTGATTTGGTA	M/RPGAXrnaR	GAGAAACGCCAGTCAGTGTTG
Rat	Pcdhga2	RT-PCR	RPGA2rnaF	TCTTTCAGCACCGCAGTCTTTA	M/RPGAXrnaR	GAGAAACGCCAGTCAGTGTTG
Rat	Pcdhga6	RT-PCR	RPGA6rnaF	GAACGACAATGCTCCGGTAT	RPGA6rnaR	AGGATCCAAGCGGAAAATCT
Rat	Pcdhgc3	RT-PCR	RPcdhgc3rnaF	TTTGAGTGAGATGGTCGCAG	RPcdhgc3rnaR	AGTGAATGATGGTGGAAGCC
Rat	Tbp	RT-PCR	RATTBPRQF2	CCAAGCGGTTTGCTGCAGTCATCA	RATTBPRQR2	ACTTAGCTGGGAAGCCCAGCTTCT
Rat	Wt1	RT-PCR	MWTRQF2	AATGCGCCCTACCTGCCCA	MWTRQR2	CCGTCGAAAGTGACCGTGCTGTAT
